# Supplementary material for: Suppression of Breast Cancer by Small Molecules That Block the Prolactin Receptor
Source: Cancers (Basel). 2021 May 28;13(11):2662. doi: 10.3390/cancers13112662 (PMC8198871; doi:10.3390/cancers13112662)
Supplement: Supplementary file 1 [file cancers-13-02662-s001.zip]

Archive with 1 entries (1 files):
- cancers-1230698-supplementary.pdf
